# Supplementary material for: Pleistocene climate fluctuations as the major driver of genetic diversity and distribution patterns of the Caspian green lizard, Lacerta strigata Eichwald, 1831
Source: Ecol Evol. 2021 May 2;11(11):6927–40. doi: 10.1002/ece3.7543 (PMC8207146; doi:10.1002/ece3.7543)
Supplement: Supplementary file 2 — Table S4 [file ECE3-11-6927-s002.xlsx]

## Sheet: New7
ID	Latitude	Longitude	Country
FA01	37.364973	55.3198787999999	Iran
FA02	37.364973	55.3198787999999	Iran
RS29	37.1986553	54.721983	Iran
RS30	37.1986553	54.721983	Iran
RS33	37.48682	55.50404	Iran
RS35	37.48682	55.50404	Iran
FA09	36.9837	54.85492	Iran
ES622	37.217889	55.261084	Iran
RS28	36.9073868	54.8566207	Iran
ES390	37.062	54.69099	Iran
ES395	37.062	54.69099	Iran
FA08	36.9837	54.8549	Iran
ZMGU191	37.4475	55.3824	Iran
RS02	37.4422	49.91175	Iran
RS07	37.46342	49.93676	Iran
RS08	37.23135	49.31835	Iran
RS09	37.46342	49.93676	Iran
RS10	37.4649	49.93769	Iran
RS11	37.1422	50.06072	Iran
RS12	37.1422	50.06072	Iran
RS13	37.12944	50.22565	Iran
KH01	37.353516	50.199137	Iran
KH02	37.016045	49.851392	Iran
FA10	37.016045	49.851392	Iran
RS01	36.6613611	52.5314111111111	Iran
RS21	36.65168	51.50098	Iran
RS22	36.65168	51.50098	Iran
RS23	36.2729	53.213	Iran
RS24	36.2729	53.213	Iran
RS25	36.2729	53.213	Iran
RS26	36.2729	53.213	Iran
RS27	36.2729	53.213	Iran
RS31	36.5478	53.1321	Iran
RS32	36.5478	53.1321	Iran
387	36.727222	53.808889	Iran
405	36.727222	53.808889	Iran
407	36.727222	53.808889	Iran
FA06	36.531424	53.1864124999999	Iran
122	36.6772579999999	53.1459499999999	Iran
199	36.5433334	53.0540017999999	Iran
RS34	36.81629	54.04977	Iran
RS14	38.6124274244256	48.4428897779434	Iran
RS15	38.6124274244256	48.4428897779434	Iran
RS16	38.6124274244256	48.4428897779434	Iran
RS17	38.6124274244256	48.4428897779434	Iran
RS18	38.6124274244256	48.4428897779434	Iran
RS19	38.6124274244256	48.4428897779434	Iran
FA03	37.42811	54.63877	Iran
ES264	37.74594	48.93964	Iran
ES262	37.74594	48.93964	Iran
ES382	36.93757	50.07496	Iran
ES791	37.13509	54.60664	Iran
ES389	37.01366	54.52779	Iran
ES393	36.93757	50.07496	Iran
ZMGU330	36.8431643	54.4410324	Iran
ZMGU334	36.8431643	54.4410324	Iran
ZMGU362	36.563333	53.0599999999999	Iran
ZMGU502	36.463056	52.86	Iran
ZMGU638	37.207222	50.003889	Iran
ZMGU718	37.1969439999999	50.1536109999999	Iran
ZMGU886	36.838611	54.4347219999999	Iran
ZMGU902	36.838611	54.4347219999999	Iran
ZMGU1590	36.8431643	54.4410324	Iran
ZMGU1591	36.8431643	54.4410324	Iran
ZMGU1592	36.8431643	54.4410324	Iran
ZMGU2529	36.372448	52.9183817	Iran
ZMGU2615	36.5999866	52.2403593999999	Iran
ZMGU2616	36.551389	52.678889	Iran
ZMGU2692	36.5999866	52.2403593999999	Iran
ZMGU2904	36.5999866	52.2403593999999	Iran
ZMGU2905	36.5999866	52.2403593999999	Iran
ZMGU2906	36.5999866	52.2403593999999	Iran
ZMGU2907	36.5999866	52.2403593999999	Iran
ZMGU2908	36.5999866	52.2403593999999	Iran
ZMGU2909	36.5999866	52.2403593999999	Iran
ZMGU2910	36.5999866	52.2403593999999	Iran
ZMGU2911	36.5999866	52.2403593999999	Iran
ZMGU2912	36.5999866	52.2403593999999	Iran
ZMGU2913	36.5999866	52.2403593999999	Iran
ZMGU2914	36.5999866	52.2403593999999	Iran
ZMGU2915	36.5999866	52.2403593999999	Iran
ZMGU2916	36.5999866	52.2403593999999	Iran
ZMGU2917	36.5999866	52.2403593999999	Iran
ZMGU2918	36.5999866	52.2403593999999	Iran
ZMGU2921	36.0511111	53.5280556	Iran
ZMGU2922	36.0511111	53.5280556	Iran
ZMGU2930	36.4474475	51.7915453	Iran
ZMGU2940	36.4474475	51.7915453	Iran
ZMGU2945	36.4474475	51.7915453	Iran
ZMGU3084	38.426944	48.4838889999999	Iran
ZMGU3085	38.25	48.2833329999999	Iran
ZMGU3086	38.1430833	48.0677620999999	Iran
ES905	36.6673	48.4837	Iran
ES906	36.6673	48.4837	Iran
ZMGU3088	38.426944	48.4838889999999	Iran
RS03	38.43015	48.88097	Iran
RS04	38.42997	48.88097	Iran
RS05	38.42997	48.88097	Iran
RS06	38.42997	48.88097	Iran
16426	41.715305	44.785905	Georgia
24713	44.05075	43.088554	Russia
29249	41.715305	44.785905	Georgia
29250	41.715305	44.785905	Georgia
72340	42.122125	47.840028	Russia
75984	41.541209	45.008601	Georgia
75986	41.453219	45.026857	Georgia
75992	41.616092	45.537796	Georgia
75994	41.447396	45.37655	Georgia
76396	42.163686	44.703338	Georgia
76566	41.591471	44.67063	Georgia
76577	41.584638	44.839906	Georgia
76578	41.584638	44.839906	Georgia
82623	41.584638	44.839906	Georgia
82624	41.584638	44.839906	Georgia
83074	41.993837	45.026923	Georgia
DB27198	41.43535	47.68785	Russia
DB27199	41.45968	47.73123	Russia
DB27202	44.69139	44.17444	Russia
DB27203	41.96112	47.98984	Russia
DB27204	41.43535	47.68785	Russia
DB27205	42.4868	46.73738	Russia
DB27206	44.02361	43.09222	Russia
DB27207	44.69139	44.17444	Russia
DB27211	41.45968	47.73123	Russia
DB27213	44.69139	43.15833	Russia
DB610	40.069099	45.0381889999999	Armenia
DB613	40.069099	45.0381889999999	Armenia
DB621	40.069099	45.0381889999999	Armenia
DB623	40.069099	45.0381889999999	Armenia
DB648	40.4361111	45.2180556	Armenia
DB649	40.7874899	43.8366611	Armenia
DB9961	40.6094983333333	44.60896	Armenia
DB10123	40.1309133333333	46.4645783333333	Nagorno-Karabakh Republic
DB10366	40.3853016666667	45.194055	Armenia
DB10374	40.3853016666667	45.194055	Armenia
DB10390	40.7584266666667	44.8850933333333	Armenia
DB10392	40.3853016666667	45.194055	Armenia
DB10446	40.8483083333333	44.2518233333333	Armenia
DB10452	40.3881966666667	45.2092833333333	Armenia
